# Supplementary material for: Evaluation of Cholera Toxin B Subunit as a Novel Carrier Protein for Polysaccharide Conjugate Vaccines
Source: Vaccines (Basel). 2025 Nov 13;13(11):1159. doi: 10.3390/vaccines13111159 (PMC12656476; doi:10.3390/vaccines13111159)
Supplement: Supplementary file 1 [file vaccines-13-01159-s001.zip]

Archive with 1 entries (1 files):
- vaccines-3943045-supplementary.pdf
